# Supplementary material for: Evaluation of Cellular Responses of Heterotrophic Escherichia coli Cultured with Autotrophic Chlamydomonas reinhardtii as a Nutrient Source by Analyses Based on Microbiology and Transcriptome
Source: Microorganisms. 2024 Feb 23;12(3):452. doi: 10.3390/microorganisms12030452 (PMC10972114; doi:10.3390/microorganisms12030452)
Supplement: Supplementary file 1 [file microorganisms-12-00452-s001.zip]

Archive with 1 entries (1 files):
- microorganisms-2862722-supplementary.pdf
